# Supplementary material for: Liver and pancreatic-targeted interleukin-22 as a therapeutic for metabolic dysfunction-associated steatohepatitis
Source: Nat Commun. 2024 May 29;15:4528. doi: 10.1038/s41467-024-48317-x (PMC11137118; doi:10.1038/s41467-024-48317-x)
Supplement: Supplementary file 4 — Source Data [file 41467_2024_48317_MOESM4_ESM.xlsx]

## Sheet: Fig 1c - fat weight
Epididymal Fat				Subcutaneous Fat
NCD-PBS	HFD-PBS	HFD-IL22		NCD-PBS	HFD-PBS	HFD-IL22
35.6347	115.083	64.4268		31.9043	87.5556	70.8127
56.5909	89.907	114.297		34.7984	116.554	93.7263
30.9511	82.1213	73.1975		36.343	79.044	55.3323
38.7288	134.293	75.3158		37.2528	59.7861	64.5684
41.2399	94.6276	57.3659		34.5944	73.6444	68.9315
42.5707	137.55	70.9607		44.7099	117.361	84.8732
46.0837	134.142	56.5961		34.0064	73.8815	100
51.9206	135.493	53.3723		51.9206	111.615	48.044

## Sheet: Fig 1e - Oil Red O
Oil Red O staining
NCD	HFD	HFD+IL-22
6.99767	63.7405	45.1916
9.49017	60.515	24.4782
10.6385	43.3824	20.5252
14.6542	59.3334	36.8415
4.70717	45.8987
4.43231	39.5632
4.40042
3.93239

## Sheet: Fig 1g - Colon
Colon weight:length ratio
Control	IL-22-Fc (6 ug/day)	IL-22-Fc (12 ug/day)	IL-22-Fc (30 ug/day)	IL-22-Fc (60 ug/day)
0.00218824	0.00242029	0.00216438	0.00271795	0.00255294
0.00185227	0.00216279	0.00223529	0.0024875	0.00262222
0.00191011	0.00288462	0.00159259	0.0024086	0.00315789
0.00250588	0.002225	0.00173469	0.00207595	0.00275281

## Sheet: Fig 1h - Epidermal thickness
Epidermal thickness (um)
		Injected site					Uninjected site
Control	IL-22-Fc (6 ug/day)	IL-22-Fc (12 ug/day)	IL-22-Fc (30 ug/day)	IL-22-Fc (60 ug/day)	control	IL-22-Fc (6 ug/day)	IL-22-Fc (12 ug/day)	IL-22-Fc (30 ug/day)	IL-22-Fc (60 ug/day)
23.63	73.35	89.29	93.64	132.59	38.9	101.38	105.049	109.94	120.93
40.96	92.3	88.13	114.28	133.26	28.9	98.3	97.08	109.7	110.9
34.81	107.31	103.65	118.66	121.5	24.9	89.309	98.904	111.92	119.02
35.51	102.57	89.6	106.94	116.73	39.4	107.98	93.029	103.94	140.934

## Sheet: Fig 2e - Stat3p
Pancreas
IL22	ScFv-IL22	IL22-ScFv	IL22-GLP1
1.40225	2.69674	2.53366	3.28741
1.3619	4.62732	2.43575	1.79553
1.0533	3.5923	1.31892	1.82303
0.67935	2.88908	4.65491	4.33584
1.5923	13.2775	6.12043	3.07651
2.57967	6.19916	4.42722	2.99279
Liver
IL22	ScFv-IL22	IL22-ScFv	IL22-GLP1
0.496191	0.160531	52.0832	14.3233
1.4989	0.443695	33.2479	8.16214
4.74535	0.401438	58.2868	4.16766
	0.110503	37.4027	3.41234
2.06918	0.100695	34.0402	3.55554
4.6162	0.035128	37.95	5.23585
Gut
IL22	ScFv-IL22	IL22-ScFv	IL22-GLP1
30.1212	0.691351	0.706696	2.04893
21.9675	4.06589	4.05532	0.735611
11.3104	0.274027	0.754856	0.349665
	0.095357	0.016114	0.774437
12.6313	0.031344	0.366293	0.066435
11.35	0.088569	0.117902	0.074733

## Sheet: Fig 2f - human islets
sXBP1								Proinsulin
	With Tunicamycin							With Tunicamycin
PBS	PBS	IL22	IL-22-ScFv	ScFv-IL-22	IL-22-GLP1			PBS	IL22	IL-22-ScFv	ScFv-IL-22	IL-22-GLP1
0.181	15.631	4.484	0.201	4.527	1.003			2.53	0.3	0.5	2.57	1.309
1.275	13.5	2.378	0.697	3.358	0.744			3.34	0.91	0.45	1.297	1.459
0.913	11.383	0.146	1.438	3.269	0.943			1.89	0.82	0.68	2.3	3.424
0.711	22.648	0.027	0.274	2.702	1.273			2.54	0.92	0.49	1.49	2.397

## Sheet: Fig 2g - serum proinsulin
Serum proinsulin:insulin ratio
NCD	HFD	IL22	ScFv-IL22	IL22-ScFv	IL22-GLP1
0.038403	0.034023	0.038888	0.029335	0.029399	0.022687
0.05005	0.033459	0.048289	0.030839	0.033612	0.039603
0.065815	0.034681	0.07189	0.039662	0.029902	0.038324
0.043657	0.107883	0.025018	0.026629	0.028571	0.02767
0.039503	0.046941	0.037637	0.020524	0.020155	0.037115
0.060863	0.070169	0.070664	0.045848	0.031383	0.031771
0.046666	0.047128	0.047849	0.025745	0.037253	0.025747
0.034699	0.041256	0.0341	0.044953	0.039292	0.027978
0.050882	0.063461	0.041999	0.031673	0.037292	0.033829
	0.051179	0.046354	0.031469	0.043089	0.053577
0.029828	0.05077	0.027225	0.04117	0.031811	0.027604
0.048203	0.038701	0.041131	0.038237	0.033475	0.057896

## Sheet: Fig 2h - FBG
Fasting blood glucose mmol/L
human IL-22
d-1	d-1	d7	d10	d13
8.6	11.5	10.9	10.5	9.5
7.7	10.1	9	10.1	10.6
7.2	9.4	10.2	9.3	8
8.1	9.7	10.7	10.6	10
7.7	9.9	10.5	11.1	9.6
8.5	10	10.8	12.8	9.7
8.5	10.1	12.4	12.2	10.1
8.6	15.6	10.9	13.5	12.2
8.2	8	10.4	11.9	9.2
9.9	11.2	9.8	10.2	8.6
9.2	9.5	11.3	9.2	8.8
8.6	14.8	11.5	10.7	9.6
Scfv-hIL-22
d-1	HFD	d7	d10	d13
8.6	12.5	10.7	10.6	10.7
7.7	12.4	11.7	11.2	11.7
7.2	10.7	9.4	9.8	10.3
8.1	11.5	11.3	9.9	10.1
7.7	9.2	7.2	7.7	9.3
8.5	10.2	11.4	7.6	9
8.5	9.5	9.2	7.8	9.5
8.6	9.3	8.1	8	11
8.2	10.2	9	9.1	10.9
9.9	10.4	9.7	9.2	10.3
9.2	8.6	10.3	7.6	9.6
8.6	12.5	11.5	11.3	11.3
hIL-22-ScFv
NCD	HFD	d7	d10	d13
8.6	10.3	10.5	10.2	10.5
7.7	10.1	9	10.1	9.8
7.2	11.3	8.9	10	9.5
8.1	10.2	9.4	9.8	9.5
7.7	10.8	6.5	6.7	8.5
8.5	11.4	8.6	10.2	10
8.5	9.5	9.6	8.4	10.9
8.6	8.6	8.2	6.9	10.8
8.2	10.2	8.8	7.9	10.5
9.9	10.6	11.1	8.7	9.6
9.2	11	9	8.5	10
8.6	9.1	8.6	8.5	9.3
hIL-22-GLP1
d-1	d-1	d7	d10	d13
8.6	8.3	8.5	9.7	9.2
7.7	9.3	9.1	9.4	10.2
7.2	9	9.4	9.8	9.6
8.1	9.7	9.5	9.4	9.3
7.7	10	12	10.1	11
8.5	9.9	9.7	10.1	8.7
8.5	9.7	12.2	10.3	9.5
8.6	12.4	12.6	11	10.3
8.2	9.1	10.5	10.5	8.7
9.9	8.6	9.8	10.2	7.6
9.2	9.4	8.8	7.9	7.7
8.6	9.2	9.4	10.2	9.7

## Sheet: Fig 3b - oGTT AUC
oGTT - hIL-22
Time	NCD-PBS												Day -1												Day 7												Day 10												Day 13
0	8.6	7.7	7.2	8.1	7.7	8.5	8.5	8.6	8.2	9.9	9.2	8.6	11.5	10.1	9.4	9.7	9.9	10	10.1	15.6	8	11.2	9.5	14.8	10.9	9	10.2	10.7	10.5	10.8	12.4	10.9	10.4	9.8	11.3	11.5	10.5	10.1	9.3	10.6	11.1	12.8	12.2	13.5	11.9	10.2	9.2	10.7	9.5
15	17.2	19.4	20.5	18	17	16.9	19.1	13.7	21.1	19.6	16.9	24.9	23.1	19.2	19.6	21.1	28.9	23.8	18	25.2	25.4	25.6	19.8	28	18.6	18.3	22.3	16.8	20.3	22.8	25.7	24.4	23.3	19.5	29.9	17.5	20.2	18.1	21.7	20	18.2	20.2	19.8	26.8	27.6	22	18	20.1	18.1
30	11.6	11.8	12.1	12.9	13.3	16	14.1	13	16	17.5	16.2	14.8	20.1	18.8	18.7	17.7	19.7	27.8	20.4	30.8	23.7	24.3	24.2	18.2	12	21.2	17.3	16.2	17.8	16.6	16.8	20.7	28.8	13.4	16.7	19.5	12.3	17.1	14.7	13.1	14.5	19.5	16.1	26.4	21	22.4	15.1	15.1	10.7
60	10	10.1	11	10.4	11.5	11.1	12.9	12.5	12	16	10.1	12	15.4	12.7	16.6	12.2	17	23.4	27.9	31.2	26	22.4	25.6	17.7	12.4	12	16.4	13.9	13.9	14.8	18.4	20.2	20	16.5	12.7	19.7	12.7	12	14	13.8	13.3	16.7	15.9	26.1	14.2	16.3	11.8	13.8	10
120	8.6	9	7	7.3	7.5	7.5	8	5.3	9.6	10.8	8.5	10.1	14.9	11.4	10.1	10.8	13.6	13.7	11.9	15.1	9.9	10.4	10.6	11.3	9.1	8.5	11.6	11	10.7	10.9	11.9	16.5	10.5	9.7	10.8	11.6	11.4	10.4	10.6	12.6	9.5	13.1	14.1	23.1	13	13.2	11.2	13.6	9.8
oGTT - AUC - hIL-22
NCD	HFD	d7	d10	d13
1292	2025	1462	1572	1328
1339	1700	1614	1584	1592
1339	1835	1886	1674	1313
1308	1661	1652	1673	1611
1355	2124	1730	1566	1424
1402	2522	1790	1982	1570
1488	1967	2042	1889	1955
1284	3045	2318	2965	1726
1566	2441	2291	2005	1520
1806	2335	1701	2040	1591
1397	2383	1805	1546	1538
1614	2076	2022	1751	1543
[truncated: 11 more columns]

## Sheet: Fig 3c - oGTT AUC
oGTT - hIL-22-ScFv
Time	NCD-PBS												Day -1												Day 7												Day 10												Day 13
0	8.6	7.7	7.2	8.1	7.7	8.5	8.5	8.6	8.2	9.9	9.2	8.6	10.3	10.1	11.3	10.2	10.8	11.4	9.5	8.6	10.2	10.6	11	9.1	10.5	9	8.9	9.4	6.5	8.6	9.6	8.2	8.8	11.1	9	8.6	10.2	10.1	10	9.8	6.7	10.2	8.4	6.9	7.9	8.7	8.5	8.5	10.5
15	17.2	19.4	20.5	18	17	16.9	19.1	13.7	21.1	19.6	16.9	24.9	21.3	29.6	20.3	24.6	23.1	23	18.3	16.5	23	23.3	21.3	27	16.9	22.1	20	17.1	16.8	16.5	29.1	21.2	17.4	21.6	18.2	20.4	21.7	24.8	16.4	15.9	20.8	16.8	17.2	20	17.1	21.5	15.1	20.8	20.1
30	11.6	11.8	12.1	12.9	13.3	16	14.1	13	16	17.5	16.2	14.8	18.9	27.1	30.1	16.5	15.2	16.6	19.4	16.8	13.8	19.5	18.7	17.3	16.8	17.4	18	11.6	15.1	15.4	17.3	18.1	19.6	20.2	13.3	23	19	14.5	17	13.9	16.4	20.8	19.3	14	17	15.5	12.9	18	15.3
60	10	10.1	11	10.4	11.5	11.1	12.9	12.5	12	16	10.1	12	19.7	17.3	16.5	22	14.9	19.5	22	12.1	13.2	13.2	20.3	20	18	18.2	15	11.6	12.1	13	16.4	16	18.4	15.7	14.7	14	14	14	13.5	11.7	9.6	18	15.5	13.4	13.1	14.3	12.1	17	13.5
120	8.6	9	7	7.3	7.5	7.5	8	5.3	9.6	10.8	8.5	10.1	13.2	12.4	10.8	11.8	10.7	11.3	13.5	9.8	10.7	10.4	14.2	10.1	12	12.5	14.1	10.5	10.3	10	11.2	8.6	13.4	9.8	12.5	10.6	13.4	13.4	12.9	11	9.8	12.5	12.9	10.7	12	12.6	10.1	13	10
oGTT - AUC - hIL-22-ScFv
NCD	HFD	d7	d10	d13
1292	2105	1880	1862	1632
1339	2280	1985	1806	1594
1339	2133	1870	1698	1350
1308	2161	1425	1481	1598
1355	1761	1494	1457	1504
1402	2021	1544	1982	1590
1488	2177	1972	1840	1787
1284	1529	1765	1591	1582
1566	1647	1998	1648	1531
1806	1774	1862	1758	1480
1397	2162	1676	1428	1598
1614	2066	1836	1936	1553
[truncated: 11 more columns]

[truncated: 57 more sheets: Fig 3e - AST Triglyceride, Fig 3f - lipid genes, Fig 3g - ERS genes, Fig 3h - Oil Red O, Fig 4a - Fatty Liver RT2, Fig 4d - CDA Scoring, Fig 4f - Fibrosis Genes, Fig 4h - HFD TAA Fibrosis Score, Fig 5a - OGTT AUC, Fig 5c - Histology Quantitation, Fig 5e - Oil Red O, Fig 5g - Bodipy, Fig 5h - Proteomics Pathways, Fig 5j - LX2 Fibrosis Genes, Sup Fig 1b - Body weight, Sup fig 1c - oGTT AUC_x0009_, Sup Fig 1d - VO2 per gram of BW, Sup Fig 1e VO2 per body weight, Sup Fig 1g Activity, Sup Fig 1h - Mean Activity …]
